# Supplementary material for: Chemotherapy Drug Induced Discoordination of Mitochondrial Life Cycle Detected by Cardiolipin Fluctuation
Source: PLoS One. 2016 Sep 14;11(9):e0162457. doi: 10.1371/journal.pone.0162457 (PMC5023183; doi:10.1371/journal.pone.0162457)
Supplement: S1 Fig — (XLS) [file pone.0162457.s001.xls]

## Sheet: Fig1 MTT
MTX	48hr
	Control	25 nM	50nM	100nM	150nM	200nM
1	1	0.578804	0.380443	0.324021	0.313696	0.302156
2	1	0.734344	0.46323	0.341774	0.362244	0.30834
3	1	0.5767	0.386107	0.341389	0.311577	0.311071
4	1	0.447152	0.438848	0.3517	0.34456	0.336024
AVG	1	0.58425	0.417157	0.339721	0.333019	0.314398
STDEV	0	0.117489	0.040436	0.0115034	0.0246335	0.0148919
MMC	48hr
	Control	1nM	2nM	4nM	8nM	16nM
1	1	0.631648	0.474229	0.366954	0.197205	0.0989725
2	1	0.558463	0.454979	0.301782	0.183662	0.0582246
3	1	0.564286	0.501105	0.290051	0.181973	0.0659014
4	1	0.559111	0.506702	0.282972	0.178933	0.0862233
AVG	1	0.578377	0.484254	0.31044	0.185443	0.0773304
STDEV	0	0.0356095	0.0241206	0.0384667	0.00808174	0.0186469
VIN	48hr
	Control	0.1nM	0.2nM	0.3nM	0.4nM	0.5nM
1	1	0.951413	0.483264	0.471747	0.296923	0.219813
2	1	0.773633	0.548153	0.444051	0.206609	0.22681
3	1	0.975192	0.560725	0.442762	0.253462	0.283949
4	1	0.886453	0.536733	0.362744	0.283317	0.372099
AVG	1	0.900079	0.530714	0.452853	0.252331	0.243524
STDEV	0	0.110149	0.0415708	0.0163754	0.0451673	0.0351838

## Sheet: Fig2 CL Quantity
Starvation
Total CL nmole
	1	2	3	avg	stdev			CL, fmole per cell
0	0.293448	0.292926	0.342682	0.309685	0.0285771			avg	stdev
12	0.258252	0.21486	0.212512	0.228541	0.0257569		0	0.872236	0.0524405
24	0.249119	0.219174	0.230195	0.232829	0.0151452		12	0.65409	0.0647591
36	0.239946	0.235401	N/A	0.237673	0.0032139		24	0.709277	0.0672869
48	0.245138	0.212665	0.265555	0.241119	0.0266727		36	0.709751	0.0619026
							48	0.746443	0.0707263
Protein conc. To cell NO.
	1	2	3	avg	stdev
0	330753	370797	363593	355048	21346.1
12	309524	367366	371320	349403	34593.2
24	304799	363593	316397	328263	31141.3
36	301399	355187	348019	334868	29206.3
48	287923	344142	337008	323024	30607
MTX
Total CL nmole								CL, fmole per cell
	1	2	3	avg	stdev			avg	stdev
0	N/A	0.238525	0.239254	0.238889	0.000515101		0	0.773529	0.0841597
12	N/A	0.276129	0.26826	0.272195	0.00556429		12	0.925709	0.099877
24	0.299339	0.281689	0.274201	0.285076	0.0129066		24	1.00864	0.128243
36	0.284452	0.347242	0.279869	0.303854	0.0376442		36	1.00852	0.0874967
48	0.415086	0.364579	0.241809	0.389833	0.0357141		48	1.04751	0.0460717
Protein conc. To cell NO.
	1	2	3	avg	stdev
0	274793	341977	309721	308830	33600.6
12	297960	323622	260537	294039	31724.6
24	322018	274259	251626	282634	35935.3
36	326651	274437	302771	301286	26138.8
48	353560	378509	384390	372153	16368.1
MMC
Total CL nmole
	1	2	3	avg	stdev			CL, fmole per cell
0	0.293448	0.292926	0.316476	0.30095	0.0134484			avg	stdev
12	0.359979	0.408489	0.357631	0.375366	0.0287093		0	1.09566	0.0616204
24	0.52297	0.481024	0.516409	0.506801	0.0225633		12	1.19251	0.0753531
36	0.766582	0.686519	0.674589	0.70923	0.0500252		24	1.12378	0.0106699
48	0.851281	0.904626	0.853179	0.869695	0.0302657		36	1.48483	0.30996
							48	1.59365	0.100757
Protein conc. To cell NO.
	1	2	3	avg	stdev
0	270694	261606	291723	274674	15447.8
12	292436	330572	321305	314771	19890
24	446583	455137	451217	450979	4281.88
36	426803	592534	413615	477651	99710.1
48	510559	579525	547091	545725	34503.1
VIN
Total CL nmole								CL, fmole per cell
	1	2	3	avg	stdev			avg	stdev
0	0.293448	0.292926	0.316476	0.30095	0.0134484		0	0.974482	0.106023
12	0.334224	0.285192	0.393379	0.337598	0.0541725		12	0.852835	0.0582313
24	0.434095	0.702416	0.498677	0.545063	0.140045		24	1.28387	0.175186
36	0.764105	0.795591	1.00547	0.855057	0.131214		36	1.45281	0.14462
48	1.17223	1.46183	1.43495	1.35634	0.160011		48	2.63025	0.239874
Protein conc. To cell NO.
	1	2	3	avg	stdev
0	274793	341977	309721	308830	33600.6
12	369599	423595	394369	395854	27028.8
24	399537	490778	383320	424545	57929.8
36	634234	522499	608929	588554	58587.8
48	543706	461375	541923	515668	47027.8

## Sheet: Fig3 Methotrexate
CL/ Hr	0	12	24	36	48
1343	0.00559004	0.0033724	0.00257517	0.00355307	0.00241561
1345	0.00846051	0.00631855	0.00473965	0.00546284	0.0040523
1369	0.00637536	0.00496666	0.0048926	0.00540702	0.00383227
1371	0.013058	0.0134295	0.0116852	0.0107628	0.0105309
1373	0.015064	0.0132618	0.00978607	0.01014	0.00811955
1391	0.00801758	0.00574627	0.00431395	0.00458564	0.0034263
1395	0.0147551	0.0111829	0.00870287	0.00984956	0.00807911
1397	0.0354674	0.0542091	0.0378043	0.0403662	0.0396122
1399	0.0569406	0.0565234	0.0451092	0.044589	0.0382273
1401	0.055506	0.0378785	0.0373953	0.0310671	0.0300366
1423	0.0296051	0.0313099	0.0321992	0.0358032	0.0376202
1425	0.100235	0.098826	0.10745	0.0970483	0.109674
1427	0.163285	0.155068	0.153215	0.142403	0.121329
1445	0.0139665	0.0118822	0.0129791	0.0125408	0.0128989
1447	0.0224773	0.0213922	0.0217165	0.0231236	0.0257322
1449	0.0356359	0.0386937	0.0385512	0.0406019	0.0476157
1451	0.0775803	0.0767093	0.0869159	0.0901421	0.0913383
1453	0.117854	0.12466	0.135374	0.14525	0.140823
1455	0.109831	0.11839	0.123924	0.120392	0.139512
1473	0.0182216	0.0178566	0.0178502	0.0191937	0.0189017
1475	0.0242391	0.0285941	0.0323697	0.0312957	0.031297
1477	0.0287712	0.0348363	0.0372127	0.0387758	0.0393089
1493	0.00441376	0.00429907	0.00365321	0.00486121	0.00356165
1495	0.00510883	0.0041803	0.00399974	0.00398252	0.00367861
1497	0.00490256	0.00460902	0.00422766	0.00492541	0.00530767
1499	0.00699187	0.00756273	0.00835731	0.00763202	0.00772422
1521	0.00325422	0.00227095	0.00250257	0.00243821	0.0022315
1523	0.00382627	0.00291626	0.00254333	0.0028591	0.00301741
1525	0.00382785	0.00317484	0.00296717	0.00311327	0.00284407
1529	0.00673743	0.00587889	0.0049872	0.00783485	0.00725181
CL/ Hr	0	12	24	36	48
1343	0.0061291	0.00266178	0.00278915	0.00246461	0.00203406
1345	0.00968189	0.00523009	0.00523208	0.00364409	0.00350267
1369	0.00748034	0.00351806	0.00435769	0.00436719	0.00386382
1371	0.0156235	0.0108255	0.010458	0.00999712	0.0108315
1373	0.0159335	0.00977024	0.00855979	0.00764739	0.00679771
1391	0.00796832	0.00398521	0.00416806	0.00310201	0.00269866
1395	0.019757	0.0078509	0.00995781	0.00816056	0.00812845
1397	0.0465552	0.0358993	0.0357695	0.0328498	0.0347151
1399	0.0474607	0.0467822	0.0410056	0.0407635	0.0367302
1401	0.0500946	0.0361126	0.0324837	0.0291972	0.0291764
1423	0.0317231	0.0305258	0.0344883	0.0367912	0.0366125
1425	0.0990439	0.100192	0.0922163	0.0961805	0.0986972
1427	0.147922	0.150048	0.155859	0.122004	0.0977088
1445	0.0119578	0.0138557	0.014133	0.0135204	0.015016
1447	0.0205689	0.0253262	0.0237213	0.0258849	0.0267508
1449	0.0385254	0.0433923	0.0436332	0.0440988	0.0471056
1451	0.072621	0.0890054	0.0946985	0.0909046	0.0939376
1453	0.114194	0.134599	0.139671	0.150282	0.159956
1455	0.109296	0.124204	0.118392	0.144374	0.151816
1473	0.0229388	0.0170838	0.0164034	0.0187153	0.0205382
1475	0.024082	0.0381568	0.0357812	0.0392854	0.036753
1477	0.0320183	0.0380933	0.0394044	0.0417406	0.0416974
1493	0.00545683	0.00405313	0.00443032	0.00378438	0.0039324
1495	0.00518239	0.00383892	0.00372594	0.00395548	0.0040734
1497	0.00553549	0.00460648	0.00532961	0.00563021	0.00595052
1499	0.00727521	0.00801384	0.00802796	0.00778464	0.00719388
1521	0.00369237	0.00251473	0.00267771	0.00244988	0.00277685
1523	0.0042365	0.00233191	0.00301746	0.0023867	0.00304659
1525	0.00349252	0.00252659	0.00297029	0.00262945	0.00331618
1529	0.0135529	0.00499598	0.00663777	0.00540422	0.00464182
CL/ Hr	0	12	24	36	48
1343	0.00523516	0.00300072	0.00282906	0.00237642	0.001946
1345	0.00627779	0.00453153	0.0040379	0.00396912	0.00371291
1369	0.00628618	0.00441301	0.00396528	0.00331856	0.00473052
1371	0.0127534	0.0106576	0.0089285	0.00955168	0.0099944
1373	0.0119114	0.00806802	0.0073021	0.0064728	0.00635111
1391	0.00621299	0.00388103	0.00357053	0.00332832	0.00322124
1395	0.012838	0.00893043	0.0083139	0.00788934	0.00906112
1397	0.036083	0.0337317	0.0375625	0.035574	0.0357698
1399	0.0548106	0.0364433	0.0324293	0.0300236	0.0255746
1401	0.0377913	0.0308222	0.0267696	0.0228956	0.0201695
1423	0.0295359	0.0312686	0.0328439	0.0334998	0.0328663
1425	0.0959552	0.0881847	0.096207	0.0888044	0.0883214
1427	0.152528	0.149592	0.120499	0.109222	0.0834887
1445	0.0137718	0.0142277	0.0135807	0.0131316	0.0135095
1447	0.0229192	0.0256831	0.0249909	0.0275498	0.0264513
1449	0.0436476	0.0461912	0.0491426	0.0474171	0.0464186
1451	0.0786936	0.0861505	0.0948365	0.102602	0.0940214
1453	0.128404	0.141249	0.156264	0.151019	0.162087
1455	0.124585	0.141965	0.138378	0.158205	0.182355
1473	0.0160936	0.0168219	0.0188237	0.0230124	0.0256449
1475	0.0288219	0.0379008	0.0384446	0.0415951	0.0387244
1477	0.0312522	0.0402055	0.0423412	0.0429494	0.0444696
1493	0.00419781	0.00440503	0.00466153	0.00444192	0.00490604
1495	0.00497295	0.0038378	0.00387675	0.00434249	0.00458521
1497	0.00512425	0.00515349	0.00596431	0.00634125	0.00576975
1499	0.00655783	0.00808997	0.00791019	0.00790792	0.00826153
1521	0.00338665	0.00277946	0.0027081	0.00223413	0.002691
1523	0.00393438	0.00271219	0.00305966	0.00274098	0.00327148
1525	0.00376356	0.00264354	0.00292658	0.00247147	0.00341609
1529	0.0116549	0.00645889	0.00683179	0.0051139	0.00820901

## Sheet: Fig4 Mitomycine C
CL/ Hr	0	12	24	36	48
1343	0.0039086	0.00336586	0.00273637	0.00256498	0.00368297
1345	0.00683714	0.00569302	0.00477028	0.00592723	0.00818904
1369	0.0066806	0.00349837	0.00360041	0.00413401	0.00498876
1371	0.0133283	0.0126428	0.012459	0.0144933	0.0230003
1373	0.0207356	0.0128819	0.0124382	0.0184638	0.0241767
1391	0.00976737	0.00476062	0.00351646	0.00279997	0.00334549
1395	0.0112636	0.00856265	0.00771657	0.00762277	0.0106425
1397	0.0428933	0.036243	0.0352199	0.0328211	0.0390195
1399	0.0729601	0.0678933	0.0659778	0.0727326	0.0997073
1401	0.0557532	0.0492744	0.0513474	0.0555869	0.0686772
1423	0.0306192	0.0308355	0.0325789	0.0324811	0.0327389
1425	0.0913674	0.101005	0.109251	0.119219	0.100303
1427	0.153514	0.160829	0.172313	0.175087	0.192924
1445	0.012049	0.0120161	0.0103479	0.0092339	0.00845412
1447	0.0236997	0.028816	0.0215516	0.0295392	0.020605
1449	0.0370062	0.0414736	0.0384561	0.0356118	0.0425483
1451	0.0837649	0.0817637	0.0798718	0.0728731	0.0538356
1453	0.10866	0.115988	0.116474	0.111634	0.0897768
1455	0.0931986	0.100063	0.103032	0.0933149	0.0879546
1473	0.0197172	0.0204534	0.0206867	0.0185633	0.0117173
1475	0.0298107	0.034842	0.0331397	0.0283876	0.0238457
1477	0.031287	0.035436	0.0339355	0.0296675	0.0249378
1493	0.00482971	0.00420028	0.003621	0.00329974	0.00332785
1495	0.00485097	0.00376134	0.00381145	0.00292058	0.00289304
1497	0.00581388	0.00468359	0.00451407	0.00383396	0.00371092
1499	0.00754095	0.00666068	0.00637569	0.00582761	0.00480385
1521	0.00324577	0.00263972	0.00219572	0.00202513	0.00191397
1523	0.00372984	0.003139	0.00236367	0.00237593	0.0022005
1525	0.00367302	0.00226555	0.00215259	0.002327	0.00224463
1529	0.00749454	0.00431252	0.00354541	0.00463112	0.00383367
CL/ Hr	0	12	24	36	48
1343	0.00473032	0.00325651	0.00213321	0.00231866	0.00339446
1345	0.00669131	0.00549394	0.00400485	0.00559911	0.00655848
1369	0.00487233	0.0035628	0.00366548	0.00383341	0.00488277
1371	0.0145886	0.0127933	0.0122319	0.0151661	0.0213102
1373	0.0197472	0.0130881	0.0132502	0.0153333	0.0220626
1391	0.00738922	0.00425983	0.00370018	0.00359137	0.00323145
1395	0.0154051	0.00806654	0.00796461	0.00780631	0.00879959
1397	0.0402394	0.0335148	0.0354308	0.0338288	0.0373724
1399	0.0773909	0.0618183	0.0570157	0.0763006	0.0954005
1401	0.0577229	0.0478132	0.0496589	0.056538	0.0713391
1423	0.0313584	0.0339333	0.0336612	0.0331682	0.0330658
1425	0.107132	0.101953	0.109731	0.112443	0.115328
1427	0.152554	0.165698	0.167462	0.179029	0.184193
1445	0.0113579	0.0114005	0.0100721	0.00990861	0.00936173
1447	0.0219736	0.0293004	0.0276355	0.0218761	0.0206039
1449	0.0371244	0.0396672	0.0395219	0.0362271	0.0386435
1451	0.0738034	0.0809834	0.0776587	0.0774971	0.0636994
1453	0.119217	0.11555	0.126701	0.108453	0.0871414
1455	0.0825583	0.107382	0.103082	0.0947184	0.0841769
1473	0.017181	0.0204791	0.020591	0.0181191	0.014257
1475	0.0257036	0.0333056	0.0318799	0.0290546	0.0237702
1477	0.03408	0.0362999	0.0348238	0.033739	0.027979
1493	0.00462204	0.00393265	0.00387602	0.00323985	0.00324331
1495	0.00417461	0.00386818	0.00306908	0.00297106	0.0028343
1497	0.00511667	0.00450229	0.00406951	0.00362076	0.00355341
1499	0.00650818	0.00662307	0.00636422	0.00600585	0.00446101
1521	0.00301776	0.00233388	0.00214404	0.00172601	0.00180572
1523	0.00341764	0.00289461	0.00264666	0.00198177	0.00190816
1525	0.00301228	0.00256207	0.00236092	0.00234949	0.00175411
1529	0.00731122	0.00366337	0.00359404	0.00355645	0.00386898
CL/ Hr	0	12	24	36	48
1343	0.00501487	0.00251388	0.00222959	0.00227552	0.00364855
1345	0.00710545	0.00479162	0.00489266	0.005001	0.00641193
1369	0.00594902	0.00365357	0.00340848	0.00345593	0.00434643
1371	0.016244	0.0126241	0.0118184	0.0137934	0.0205062
1373	0.0193769	0.0125864	0.0111048	0.0147484	0.0180799
1391	0.00652011	0.003926	0.00374823	0.00300717	0.00341506
1395	0.0143669	0.0078045	0.00860472	0.00701453	0.00826038
1397	0.0351166	0.0380368	0.0357139	0.0308832	0.0368739
1399	0.0688621	0.0538226	0.0618359	0.0711871	0.0931326
1401	0.0586526	0.0465466	0.050057	0.0496601	0.068226
1423	0.0320871	0.0328815	0.0353968	0.0345399	0.0330374
1425	0.100275	0.113639	0.109852	0.113189	0.109509
1427	0.157322	0.154963	0.160779	0.175249	0.193403
1445	0.0111681	0.011697	0.0103052	0.00966308	0.00820146
1447	0.0208689	0.0260911	0.0256501	0.0279386	0.0194557
1449	0.0427398	0.0433522	0.0411507	0.0393096	0.0374636
1451	0.068296	0.0752635	0.0789339	0.0756191	0.0624467
1453	0.116698	0.124852	0.129625	0.121551	0.0954295
1455	0.092619	0.103977	0.0979086	0.0972146	0.0911815
1473	0.0230972	0.0206566	0.0211252	0.0181771	0.0144812
1475	0.0304723	0.0349212	0.0324435	0.0283778	0.0242775
1477	0.031348	0.0362904	0.0329012	0.0327718	0.0269937
1493	0.00415982	0.004778	0.00377519	0.00358889	0.00299864
1495	0.00421276	0.00375553	0.00365487	0.00304081	0.00261864
1497	0.00490705	0.00526129	0.004474	0.00373351	0.00316164
1499	0.00679157	0.00775286	0.00678377	0.00551417	0.00461143
1521	0.00250431	0.00265212	0.00233015	0.00203244	0.00147086
1523	0.00341111	0.00283709	0.00276462	0.00236453	0.0016016
1525	0.00322479	0.00287334	0.00231085	0.00205508	0.00169688
1529	0.00658875	0.00519959	0.00442179	0.00304401	0.0030594

## Sheet: Fig5 Vincristine
CL/ Hr	0	12	24	36	48
1343	0.0039086	0.00447843	0.00396582	0.00355929	0.00547455
1345	0.00683714	0.0061774	0.00535916	0.00656686	0.0106001
1369	0.0066806	0.0045993	0.00438974	0.00461417	0.00606641
1371	0.0133283	0.0134664	0.0120175	0.0201457	0.0354701
1373	0.0207356	0.0175774	0.0182946	0.0235741	0.0383059
1391	0.00976737	0.00488626	0.00521327	0.00433903	0.00453385
1395	0.0112636	0.0107966	0.00899627	0.00965423	0.011074
1397	0.0428933	0.0411489	0.0364056	0.0358681	0.0393585
1399	0.0729601	0.0703435	0.073977	0.085968	0.121774
1401	0.0557532	0.0551878	0.0523313	0.0652185	0.098732
1423	0.0306192	0.0314784	0.0309243	0.0327321	0.0311997
1425	0.0913674	0.112807	0.100548	0.106866	0.0929734
1427	0.153514	0.150255	0.165884	0.172408	0.172899
1445	0.012049	0.0110689	0.0117965	0.0107042	0.00991473
1447	0.0236997	0.0222741	0.0256038	0.0244586	0.0231432
1449	0.0370062	0.0412628	0.0372093	0.0361325	0.0381814
1451	0.0837649	0.073106	0.076137	0.0759788	0.0500092
1453	0.10866	0.123591	0.126983	0.104912	0.0704261
1455	0.0931986	0.0888074	0.089799	0.0785712	0.0661509
1473	0.0197172	0.0178003	0.0145702	0.0139824	0.0108641
1475	0.0298107	0.0306352	0.0332646	0.0244766	0.0182554
1477	0.031287	0.032246	0.034649	0.0309548	0.0219852
1493	0.00482971	0.00433727	0.0039086	0.00312295	0.00328968
1495	0.00485097	0.00437352	0.00412835	0.00401975	0.00305006
1497	0.00581388	0.00434362	0.00474188	0.00450795	0.00304814
1499	0.00754095	0.00718531	0.00677445	0.00656778	0.00442944
1521	0.00324577	0.00263792	0.00242034	0.00195899	0.0015609
1523	0.00372984	0.00286995	0.00246044	0.00210246	0.00170466
1525	0.00367302	0.00299294	0.00244862	0.00215075	0.00198912
1529	0.00749454	0.00726457	0.00479829	0.00388399	0.00353609
CL/ Hr	0	12	24	36	48
1343	0.00473032	0.00410883	0.00342379	0.00232589	0.00524377
1345	0.00669131	0.00592972	0.00493793	0.00602955	0.0109432
1369	0.00487233	0.00482893	0.00329171	0.00364274	0.0057564
1371	0.0145886	0.0138664	0.0154097	0.0186661	0.0288016
1373	0.0197472	0.0179987	0.0155938	0.019833	0.0348425
1391	0.00738922	0.00491907	0.00404744	0.00451678	0.00414147
1395	0.0154051	0.00968579	0.0076394	0.00740719	0.0111522
1397	0.0402394	0.0375327	0.0334334	0.0344577	0.0335762
1399	0.0773909	0.0700868	0.0688885	0.0718258	0.107866
1401	0.0577229	0.052317	0.0536491	0.0679712	0.0899337
1423	0.0313584	0.030781	0.0311098	0.0320066	0.0332843
1425	0.107132	0.114724	0.117988	0.11894	0.113106
1427	0.152554	0.1623	0.176273	0.172683	0.176337
1445	0.0113579	0.0120207	0.0103577	0.0104847	0.0104945
1447	0.0219736	0.0219441	0.0207345	0.0241114	0.0230343
1449	0.0371244	0.0427951	0.0400495	0.038732	0.0351322
1451	0.0738034	0.0702606	0.0723395	0.0658805	0.0552999
1453	0.119217	0.117057	0.120847	0.112596	0.0744966
1455	0.0825583	0.0869194	0.0882211	0.0879355	0.0689654
1473	0.017181	0.0179789	0.0153717	0.0125775	0.0113632
1475	0.0257036	0.0350256	0.0335463	0.0292453	0.0207494
1477	0.03408	0.0333305	0.0340472	0.0309108	0.0242354
1493	0.00462204	0.00457551	0.00384551	0.00367957	0.00293982
1495	0.00417461	0.00411193	0.00344901	0.00341821	0.00252066
1497	0.00511667	0.00510451	0.00430844	0.00409411	0.00314079
1499	0.00650818	0.00658163	0.00644054	0.00607175	0.00430874
1521	0.00301776	0.00226806	0.00215091	0.0019012	0.00162936
1523	0.00341764	0.00291424	0.00232915	0.00212899	0.00160468
1525	0.00301228	0.00255698	0.00240636	0.00217006	0.00151674
1529	0.00731122	0.00547564	0.00386946	0.00375709	0.00358351
CL/ Hr	0	12	24	36	48
1343	0.00501487	0.00272514	0.00215664	0.00275526	0.00427438
1345	0.00710545	0.00515594	0.00463858	0.00591375	0.0108533
1369	0.00594902	0.00384817	0.00340538	0.00383324	0.00583693
1371	0.016244	0.0157472	0.0151473	0.0155618	0.0267018
1373	0.0193769	0.0152082	0.0151333	0.0178657	0.0329065
1391	0.00652011	0.00447151	0.00416441	0.00388822	0.00355717
1395	0.0143669	0.00932244	0.0077587	0.00763146	0.00995779
1397	0.0351166	0.0374689	0.0359892	0.0306626	0.0372994
1399	0.0688621	0.0613432	0.0604288	0.0770123	0.123146
1401	0.0586526	0.0540205	0.0549018	0.0696115	0.0956046
1423	0.0320871	0.0318792	0.032966	0.0337033	0.033151
1425	0.100275	0.109119	0.110897	0.117431	0.103389
1427	0.157322	0.158519	0.162215	0.178715	0.178483
1445	0.0111681	0.0120999	0.010194	0.0100724	0.00939002
1447	0.0208689	0.0216858	0.0223003	0.0220689	0.0219735
1449	0.0427398	0.0417944	0.0431358	0.0389954	0.0353058
1451	0.068296	0.07856	0.0785781	0.0656682	0.0552807
1453	0.116698	0.111523	0.119415	0.107782	0.0788135
1455	0.092619	0.103983	0.101678	0.0860026	0.0655343
1473	0.0230972	0.0195538	0.0164539	0.0173601	0.0100573
1475	0.0304723	0.0326675	0.0347763	0.0284297	0.0166157
1477	0.031348	0.0361895	0.0351866	0.0334482	0.0205574
1493	0.00415982	0.0041795	0.00376416	0.00365452	0.0028973
1495	0.00421276	0.00340124	0.00324186	0.00325572	0.00288556
1497	0.00490705	0.0052208	0.00472544	0.00386002	0.00319587
1499	0.00679157	0.00694678	0.00686423	0.00606381	0.00448649
1521	0.00250431	0.002469	0.00195557	0.00179847	0.00157914
1523	0.00341111	0.00285183	0.0022819	0.00202787	0.00148494
1525	0.00322479	0.00308724	0.00228926	0.0019633	0.00178141
1529	0.00658875	0.00495945	0.00335854	0.00296395	0.00300092

## Sheet: Fig6 CL representing
avg%/Hr	0	12	24	36	48
MTX	5.30707	4.6583	3.95147	3.84587	3.35107	68:4
MMC	7.3071	6.11781	6.16098	7.34068	9.60801
VIN	7.3071	6.72578	6.77648	7.82687	11.7595
STARVATION	7.3071	6.41077	9.93038	12.6276	14.5734
MTX	15.4579	15.1569	14.3191	12.4543	10.0842	70:4
MMC	15.4463	16.0497	16.6851	17.6455	19.0173
VIN	15.4463	15.7025	16.8124	17.4602	17.5906
STARVATION	15.4463	15.9585	16.7122	15.8576	13.9016
MTX	12.0151	13.3503	14.377	14.885	15.4289	72:5
MMC	11.4858	11.8797	12.4267	11.3879	9.07826
VIN	11.4858	11.739	12.2415	10.843	7.45787
STARVATION	11.4858	10.7139	6.51622	4.36721	2.9778
raw data
VIN	0	12	24	36	48	hr
C68:4	0.0729601	0.0703435	0.073977	0.085968	0.121774
	0.0773909	0.0700868	0.0688885	0.0718258	0.107866
	0.0688621	0.0613432	0.0604288	0.0770123	0.123146
C70:4	0.153514	0.150255	0.165884	0.172408	0.172899
	0.152554	0.1623	0.176273	0.172683	0.176337
	0.157322	0.158519	0.162215	0.178715	0.178483
C72:5	0.10866	0.123591	0.126983	0.104912	0.0704261
	0.119217	0.117057	0.120847	0.112596	0.0744966
	0.116698	0.111523	0.119415	0.107782	0.0788135
MMC	0	12	24	36	48	hr
C68:4	0.0729601	0.0678933	0.0659778	0.0727326	0.0997073
	0.0773909	0.0618183	0.0570157	0.0763006	0.0954005
	0.0688621	0.0538226	0.0618359	0.0711871	0.0931326
C70:4	0.153514	0.160829	0.172313	0.175087	0.192924
	0.152554	0.165698	0.167462	0.179029	0.184193
	0.157322	0.154963	0.160779	0.175249	0.193403
C72:5	0.10866	0.115988	0.116474	0.111634	0.0897768
	0.119217	0.11555	0.126701	0.108453	0.0871414
	0.116698	0.124852	0.129625	0.121551	0.0954295
MTX	0	12	24	36	48	hr
C68:4	0.0569406	0.0565234	0.0451092	0.044589	0.0382273
	0.0474607	0.0467822	0.0410056	0.0407635	0.0367302
	0.0548106	0.0364433	0.0324293	0.0300236	0.0255746
C70:4	0.163285	0.155068	0.153215	0.142403	0.121329
	0.147922	0.150048	0.155859	0.122004	0.0977088
	0.152528	0.149592	0.120499	0.109222	0.0834887
C72:5	0.117854	0.12466	0.135374	0.14525	0.140823
	0.114194	0.134599	0.139671	0.150282	0.159956
	0.128404	0.141249	0.156264	0.151019	0.162087
STARVATION	0	12	24	36	48	hr
C68:4	0.0729601	0.067692	0.111592	0.127542	0.155411
	0.0773909	0.0692627	0.095446	0.124104	0.145515
	0.0688621	0.0553683	0.0908731	0.127182	0.136276
C70:4	0.153514	0.160515	0.161466	0.158329	0.145356
	0.152554	0.158227	0.166877	0.16252	0.134551
	0.157322	0.160012	0.173023	0.15488	0.13714
C72:5	0.10866	0.107696	0.0642004	0.0428208	0.0289067
	0.119217	0.105841	0.0672789	0.046057	0.0320761
	0.116698	0.10788	0.0640073	0.0421384	0.0283512

## Sheet: S2 Fig Serum starvation
CL/ Hr	0	12	24	36	48
1343	0.0039086	0.00408682	0.00839372	0.0143395	0.0216667
1345	0.00683714	0.00659117	0.0149424	0.0216989	0.0287315
1369	0.0066806	0.0055568	0.0102841	0.0134597	0.0163135
1371	0.0133283	0.0174562	0.0358074	0.0559864	0.0649961
1373	0.0207356	0.0160465	0.0278454	0.0454081	0.0599468
1391	0.00976737	0.0066409	0.00682261	0.00594749	0.00608188
1395	0.0112636	0.013986	0.0205366	0.0186323	0.0253277
1397	0.0428933	0.0437115	0.0531606	0.060602	0.0551048
1399	0.0729601	0.067692	0.111592	0.127542	0.155411
1401	0.0557532	0.0505982	0.0747027	0.0946284	0.110733
1423	0.0306192	0.0333633	0.0347632	0.037808	0.0353609
1425	0.0913674	0.107382	0.0877774	0.0689476	0.0551056
1427	0.153514	0.160515	0.161466	0.158329	0.145356
1445	0.012049	0.0115691	0.0100094	0.00944674	0.00816223
1447	0.0236997	0.0230577	0.0203815	0.0173231	0.0138263
1449	0.0370062	0.038632	0.0402099	0.0393185	0.0292071
1451	0.0837649	0.0701879	0.0509166	0.0353008	0.032289
1453	0.10866	0.107696	0.0642004	0.0428208	0.0289067
1455	0.0931986	0.0901224	0.0707817	0.0564044	0.0427464
1473	0.0197172	0.0221611	0.0150091	0.0116056	0.00836875
1475	0.0298107	0.0259722	0.0203597	0.0149408	0.011398
1477	0.031287	0.0331264	0.0230599	0.0156214	0.0133624
1493	0.00482971	0.00548586	0.0044401	0.00376796	0.00405598
1495	0.00485097	0.00473189	0.00387461	0.00395011	0.0030279
1497	0.00581388	0.00614956	0.00390935	0.00334115	0.0040189
1499	0.00754095	0.00801339	0.00588303	0.00458055	0.00300296
1521	0.00324577	0.00333841	0.00287358	0.00316463	0.00275169
1523	0.00372984	0.00423811	0.00291337	0.00265287	0.00266899
1525	0.00367302	0.00302109	0.00312421	0.00315101	0.00239435
1529	0.00749454	0.0088701	0.00995866	0.0092811	0.00967683
CL/ Hr	0	12	24	36	48
1343	0.00473032	0.00511782	0.00963344	0.0137674	0.023636
1345	0.00669131	0.0100297	0.0139722	0.0217996	0.0294835
1369	0.00487233	0.00665121	0.00950301	0.0129446	0.0152248
1371	0.0145886	0.0216736	0.032525	0.0501166	0.0694189
1373	0.0197472	0.0174621	0.0289972	0.0385295	0.0511849
1391	0.00738922	0.00647736	0.0065207	0.00596677	0.00689906
1395	0.0154051	0.0185483	0.02086	0.0218332	0.032376
1397	0.0402394	0.0477765	0.0565244	0.0599991	0.0600868
1399	0.0773909	0.0692627	0.095446	0.124104	0.145515
1401	0.0577229	0.0433883	0.0734324	0.0917835	0.105417
1423	0.0313584	0.0347767	0.0359841	0.0375992	0.033889
1425	0.107132	0.102711	0.0876148	0.0719954	0.052307
1427	0.152554	0.158227	0.166877	0.16252	0.134551
1445	0.0113579	0.0129674	0.0105174	0.00970487	0.00859858
1447	0.0219736	0.0243868	0.0195696	0.0162681	0.0132954
1449	0.0371244	0.0371219	0.0387603	0.0392364	0.03329
1451	0.0738034	0.0635009	0.0506993	0.0384207	0.0334886
1453	0.119217	0.105841	0.0672789	0.046057	0.0320761
1455	0.0825583	0.0824602	0.0746788	0.0583102	0.0423389
1473	0.017181	0.020952	0.0147737	0.0124219	0.0126729
1475	0.0257036	0.0283378	0.0204218	0.0141841	0.0118426
1477	0.03408	0.0327287	0.0246777	0.0170326	0.0128412
1493	0.00462204	0.00599684	0.00467187	0.00445109	0.00441742
1495	0.00417461	0.00483791	0.00434074	0.0036288	0.00380298
1497	0.00511667	0.00547805	0.00475289	0.00398973	0.00401257
1499	0.00650818	0.00845458	0.00659252	0.00445633	0.00385013
1521	0.00301776	0.00439182	0.00296567	0.00292695	0.00400067
1523	0.00341764	0.00375882	0.00349139	0.00392074	0.00272263
1525	0.00301228	0.0041888	0.00318353	0.0025722	0.00373337
1529	0.00731122	0.0124933	0.0107339	0.00945931	0.0130274
CL/ Hr	0	12	24	36	48
1343	0.00501487	0.00539114	0.00879542	0.0142918	0.0234783
1345	0.00710545	0.00909178	0.0133967	0.0204896	0.0270278
1369	0.00594902	0.00616043	0.00905939	0.0136536	0.0158189
1371	0.016244	0.0185637	0.0316935	0.0521553	0.0634283
1373	0.0193769	0.0133151	0.0250453	0.0395212	0.0489718
1391	0.00652011	0.00549192	0.00533461	0.00762998	0.0073132
1395	0.0143669	0.0226665	0.0162933	0.0262976	0.0275534
1397	0.0351166	0.0439158	0.0548666	0.0570658	0.055564
1399	0.0688621	0.0553683	0.0908731	0.127182	0.136276
1401	0.0586526	0.0459438	0.0666477	0.0882405	0.130366
1423	0.0320871	0.03433	0.0380835	0.0379403	0.0333839
1425	0.100275	0.103527	0.0979329	0.0722587	0.0550269
1427	0.157322	0.160012	0.173023	0.15488	0.13714
1445	0.0111681	0.0112392	0.0105621	0.0100312	0.00857346
1447	0.0208689	0.0247662	0.0258684	0.0168015	0.0140235
1449	0.0427398	0.0443098	0.0388891	0.0384747	0.0326308
1451	0.068296	0.0675713	0.0564337	0.0394104	0.0333292
1453	0.116698	0.10788	0.0640073	0.0421384	0.0283512
1455	0.092619	0.0912638	0.0718049	0.0553953	0.0449142
1473	0.0230972	0.0244502	0.0173685	0.0121796	0.0128099
1475	0.0304723	0.028668	0.0212726	0.0143591	0.0115508
1477	0.031348	0.0302323	0.0241804	0.0174529	0.0124379
1493	0.00415982	0.00557646	0.0046098	0.00575066	0.00462715
1495	0.00421276	0.00522523	0.00370073	0.00505163	0.00351873
1497	0.00490705	0.00546353	0.00467817	0.00399383	0.0032996
1499	0.00679157	0.00709643	0.00587414	0.00429791	0.00389101
1521	0.00250431	0.00400691	0.00305499	0.00371375	0.00310786
1523	0.00341111	0.00519435	0.00409335	0.00333543	0.00340494
1525	0.00322479	0.00349267	0.0036237	0.00407545	0.00365361
1529	0.00658875	0.00978576	0.00893343	0.0119321	0.0145279
